# Supplementary material for: A Decrease in Ambient Temperature Induces Post-Mitotic Enlargement of Palisade Cells in North American Lake Cress
Source: PLoS One. 2015 Nov 16;10(11):e0141247. doi: 10.1371/journal.pone.0141247 (PMC4646676; doi:10.1371/journal.pone.0141247)
Supplement: S1 Table — (XLS) [file pone.0141247.s006.xls]

## Sheet: Sheet1
Supplemental Table 1. List of oligonucleotide primers used in this study.
Number	Name	Sequence (5'-3')
1	RaTUB_RT_F	TGGACCGTTTGGTCAGATTTT
2	RaTUB_RT_R	CACCGGATTGGCCAAAGA
3	RaAN3_RT_F	GCAGCCTTATGCAACACTTCAG
4	RaAN3_RT_R	GCTCGAGCTCATTCCAAGCT
5	RaERECTA_RT_F	CACTTCGCGGCTCACTGA
6	RaERECTA_RT_R	TCTAGTTAACAACTCAAGAAGCACTATTCC
7	RaFUGU2_RT_F	TCGCAGGGCACACTTTTCT
8	RaFUGU2_RT_R	GGATCCCCCAATGCTTTTTC
9	RaFUGU5_RT_F	TGGTGTATCAGAGCACGCAAA
10	RaFUGU5_RT_R	TGCCTTGTGTGGCTCTGAAC
11	RaKRP2_RT_F	GTGAGACGATGAAGGAAACTGAGA
12	RaKRP2_RT_R	CCAACATTTTATTCCGGAGATCTT
